# Supplementary material for: Response Efficacy of PD-1 and PD-L1 Inhibitors in Clinical Trials: A Systematic Review and Meta-Analysis
Source: Front Oncol. 2021 Apr 16;11:562315. doi: 10.3389/fonc.2021.562315 (PMC8085334; doi:10.3389/fonc.2021.562315)
Supplement: Supplementary file 2 [file Table_1.xls]

## Sheet: Sheet1
Table S1. Main characteristics of included studies
Study name	Year	Publication	Phase	Treatment line	Types	Stage	Experiment arms	No. of experiment patients	No.of experiment response	Experiment TTR(months)	Experiment DOR(months)	Median Follow-up Time(months)
KEYNOTE 407 9	2018	NEJM	III	1-st line	Lung	III,IV	Pembrolizumab + carboplatin + paclitaxel	278	161	1.4（1.1–6.1）	7.7 (1.1+–14.7+）	7.8
KEYNOTE 189 10	2018	NEJM	III	1-st line	Lung	III,IV	Pembrolizumab + platinum + pemetrexed	410	195	2.2(1.1–11.1)	11.2(1.1+–18.0+)	10.5
IMpower 13011	2018	Annals of Oncology	III	1-st line	Lung	III,IV	Atezolizumab + carboplatin + nab-paclitaxel	451	220	——	8.4 (6.9–11.8)	13
IMpower 13112	2018	ASCO	III	1-st line	Lung	III,IV	Atezolizumab +carboplatin + nab-Paclitaxel	343	168	——	7.2(1.7–28.1+)	17.1
IMpower 13213	2018	JTO	III	1-st line	Lung	III,IV	Atezolizumab + platinum + pemetrexed	292	137	——	10.1 (7.2–13.3)	14.8
IMpower 150 14	2018	NEJM	III	1-st line	Lung	III,IV	Atezolizumab + bevacizumab + carboplatin + paclitaxel; followed by atezolizumab + bevacizumab maintenance therapy	356	224	——	9.0 (0.4–24.9+)	15.4
CheckMate 227 15	2018	ASCO	III	1-st line	Lung（PD-L1<1% ）	III,IV	Nivolumab + histology-based chemotherapy（PD-L1<1% ）	177	65	——	7.2(5.9–9.4 )	11.2
CheckMate 227 16	2018	NEJM	III	1-st line	Lung（TMB ≥10 mut/Mb）	III,IV	Nivolumab + ipilimumab	139	63	2.7(1.2–9.5)	18( 2.2–NR) )	11.5
KEYNOTE 00117	2015	NEJM	II	1-st line+	Lung	III,IV	Pembrolizumab	495	96	——	12.5(1.0–23.3)	10.9
								394(2-nd line+)	71	——	23.3(1.0–23.3)
								101(1-st line)	25	——	——
Robert C et al 18	2014	NEJM	III	1-st line	Melanoma	III,IV	Nivolumab + placebo	210	84	2.1(1.2–7.6 )	NR(0.0–12.5)	11.2
KEYNOTE 024 19	2016	NEJM	III	1-st line	Lung	III,IV	Pembrolizumab	154	69	2.2 (1.4–8.2）	NR(1.9+ –14.5+)	12.8
KEYNOTE 042 20	2019	Lancet	III	1-st line	Lung	III,IV	Pembrolizumab	637	390	2.1(2.0–4.1)	20.2 (16.6-NR )	18
CheckMate 026 21	2017	NEJM	III	1-st line	Lung	III,IV	Nivolumab	271	55	12.1(1.7–19.4+)	2.8(1.2–13.2）	13.5
El-Khoueiry AB et al 22	2017	Lancet	I/Ⅱ	1-st line+	Hepatocellular	III,IV	Nivolumab	214	42	——	9.9 (8.3–NE)	46.9
CheckMate 067 23	2018	Lancet oncology	Ⅲ	1-st line	Melanoma	III,IV	Nivolumab + ipilimumab	314	19	——	50.1 (44.0–NR)	46.9
							Nivolumab + placebo	316	24	——	NR (45.7–NR)	5
KEYNOTE-052 24	2017	Lancet oncology	Ⅱ	1-st line	Urothelial	III,IV	Pembrolizumab	370	89	2 (2.0–2.1)	NR (9–NR)	8.5
Arjun VB et al 25	2017	Lancet.	II	1-st line	Urothelial	III,IV	Atezolizumab	119	30	2.1(1.8–10.5)	NR(3.7–21·0+)	25.3
Emens LA et al 26	2019	JAMA oncology	I	1-st line	Breast	III,IV	Atezolizumab	94	6	——	19 (3–28)	6.5
CONDOR 27	2018	JAMA oncology	Ⅱ	1-st line	Head-and-Neck	III,IV	Durvalumab + tremelimumab	129	10	2.0 (2–6)	9.4 (4.9–NA)	6
							Durvalumab	65	6	4.1 (2–6)	NA	5.2
							Tremelimumab	63	1	1.8 (NA)	NA	3
JAVELIN Merkel 200 part B 28	2018	JAMA oncology	I	1-st line	skin(merkel cell)	III,IV	Avelumab	29	18	1.53(1.17–3.97)	NE(1.2–8.3)	5.1
Checkmate 057 29	2015	NEJM	Ⅲ	2-nd line+	Lung	III,IV	Nivolumab	292	56	2.1(1.2–8.6 )	17.2(1.8–22.6+)	17.2
Checkmate 017 30	2015	NEJM	Ⅲ	2-nd line+	Lung	III,IV	Nivolumab	135	27	2.2(1.6–11.8)	NR(2.9–20.5+ )	11
CheckMate 078 31	2019	JTO	Ⅲ	2-nd line+	Lung	III,IV	Nivolumab	338	56	2.6(1.1–9.5)	NR(2.3–19.2+)	8.8
POPLAR 32	2017	Lancet	II	2-nd line+	Lung	III,IV	Atezolizumab	142	21	——	14.3(11.6–NE)	21
OAK 33	2018	Lancet	Ⅲ	2-nd line	Lung	III,IV	Atezolizumab	425	58	——	16.0 (9.7–NE)	21
Gettinger SN et al 34	2015	JCO	I	2-nd line+	Lung	III,IV	Nivolumab	129	34	——	17(1.4–36.8）	39
CheckMate 063 35	2015	Lancet Oncology	II	3-rd line+	Lung	III,IV	Nivolumab	117	17	3.3 ( 2.2–4.8)	NR(8.31–NA)	11
Lee JS, Lee KH et al 36	2018	Lung Cancer	II	2-nd line+	Lung	III,IV	Nivolumab	100	20	2.8 (1.4–3.0)	11.7 (5.6, NA)	8.9/12.3 in squamous/non-squamous NSCLC
Horn L et al 37	2018	Eur J Cancer	I	1-st line+	Lung	III,IV	Atezolizumab	89	20	2.7 (1.2–11.5)	16.4(7.2–53.4+)	49.9
ATLANTIC 38	2018	Lancet Oncology	II	3-rd line+	Lung	III,IV	Durvalumab	28Cohort 1, EGFR+/ALK+,PD-L1＜25%	1	1.8 (1.8–1.8)	7.9(7.9–7.9)	10.3
								74Cohort 1, EGFR+/ALK+,PD-L1≥25%	9	1.8 (1.8–1.8)	7.4(5.6–9.2)	10.3
								93Cohort 2, EGFR-/ALK-,PD-L1＜25%	7	2.1 (1.8–3.7)	NR(7.2–NR)	16.9
								146Cohort 2, EGFR-/ALK-,PD-L1≥25%	24	1.9 (1.8–3.7)	12.3(7.5–NR)	16.9
								68Cohort 3, EGFR-/ALK-,PD-L1≥90%	21	1.9 (1.8–3.5)	NR(NR–NR)	9.2
Topalian SL et al 39	2014	JCO	II	2-nd line+	Melanoma	III,IV	Nivolumab	107	33	——	26	——
McDermott DF et al 40	2015	JCO	I	2-nd line+	Renal cell	III,IV	Nivolumab	34	10	4(2–12)	12.9(8.4–29.1)	14
CheckMate 025 41	2015	NEJM	Ⅲ	2-nd line+	Renal cell	III,IV	Nivolumab	410	103	3.5(1.4–24.8)	12.0(0 –27.6)	24
Motzer RJ et al 42	2015	JCO	II	2-nd line+	Renal cell	III,IV	Nivolumab 0.3mg/kg	60	12	2.8(1.3–5.6 )	NR( NR–NR)	24
							Nivolumab 2mg/kg	54	12	3.0(1.4–6.9)	NR(4.2–NR)	24
							Nivolumab 10mg/kg	54	11	2.8 (1.2–10 )	22.3(4.8–NR)	6.5
CheckMate 032 43	2016	Lancet oncology	Ⅰ/II	2-nd line+	Lung	extensive	Nivolumab	98	10	2.0 (1.3–2.8)	NR(4.4–NR)	12
							Nivolumab 1 mg/kg + ipilimumab 3 mg/kg	61	14	2.1 (1.4–2.8)	7.7 (4.0–NR)	8.7
							Nivolumab 3 mg/kg + ipilimumab 1 mg/kg	54	10	1.4 (1.3–2.7)	4.4 (3.7–NR)	5.1
Ferris RL et al 44	2016	NEJM	Ⅲ	2-nd line	Head and neck	III,IV	Nivolumab	240	32	2.1	——	15.2
CheckMate 032 45	2016	Lancet oncology	Ⅰ/II	2-nd line+	Urothelial	III,IV	Nivolumab	78	19	1.5 (1.2–4.1)	9.4(5.7–12.5)	16
Weber J et al 46	2016	Cancer Immunol Res	Ⅰ/II	2-nd line+	Melanoma	III,IV	Nivolumab	92	28	——	14.6(2.8–31.9)	8.87
KEYNOTE 012 47	2016	JCO	Ib	2-nd line+	Breast Cancer	IV	Pembrolizumab	32	5	4.5(1.83–8.1)	NR(3.75–11.83)	10.8
Kang YK et al 48	2017	Lancet	Ⅲ	3-rd line+	Gastro-oesophageal junction	III,IV	Nivolumab	268	30	1.61 (1.4–3.0)	9.53 (6.14–9.82)	8.87
Kudo T et al 49	2017	Lancet oncology	II	2-nd line+	Oesophageal	III,IV	Nivolumab	65	11	1.5 (1.4–3.0)	NR(2.6–11.6)	7
CheckMate 037 50	2018	JCO	Ⅲ	2-nd line+	melanoma	III,IV	Nivolumab	272	74	2.2 (1.4–7.4)	31.9 (25.9–31.9)	10.1
CheckMate 032 51	2019	JTO	II	3-rd line+	Lung	III,IV	Nivolumab	109	13	1.6	17.9 (3.0–42.1)	12
Maruyama D et al 52	2017	Cancer science	II	2-nd line+	Hodgkin lymphoma	III,IV	Nivolumab	16	13	2.0 (1.8–9.0)	NR (0.0+–9.2+)	7
NCI9673 53	2017	Lancet Oncol.	II	2-nd line+	Anal canal	III,IV	Nivolumab	37	9	——	5.8(3.9–8.1)	10.1
CheckMate 205 54	2018	JCO	II	2-nd line+	Hodgkin Lymphoma	III,IV	Nivolumab	243	69	2.1 (1.9–2.7 )	16.6 (13.2–20.3 )	13.6
Alliance A091401 55	2018	Lancet oncology	II	2-nd line+	Sarcoma	III,IV	Nivolumab	42	3	1.3(1.2–11.8)	3.2 (1.1–3.2)	14.2
							Nivolumab + ipilimumab	41	7	1.5 (1.4–2.8)	NE	28
CheckMate 032 56	2018	JCO	II	2-nd line+	Esophagogastric	III,IV	Nivolumab	59	4	1.4 (1.2–2.1)	14.1 (2.8–14.1)	24
							Nivolumab 1 mg/kg + ipilimumab 3 mg/kg	49	10	2.6 (1.1–4.2)	NR (2.7–NE)	22
							Nivolumab 3 mg/kg + ipilimumab 1 mg/kg	52	2	2.0 (1.2 –2.7)	NR (NE–NE)	12.5
NCI-9742 57	2018	JCO	II	2-nd line+	Nasopharyngeal	III,IV	Nivolumab	44	9	——	9.3(3.6–13.1)	27.5
Quispel-Janssen J et al 58	2018	JTO	II	2-nd line+	Malignant pleural mesothelioma	III,IV	Nivolumab	34	9	2.6(2.3–NE)	7.0(>3.0)	28.3
Le DT et al 59	2015	NEJM	II	2-nd line+	Mismatch Repair–Deficient Colorectal Cancer	III,IV	Pembrolizumab	10	4	4 (3.25–8.75)	NR	9
					Mismatch Repair– Proficient Colorectal Cancer	III,IV	Pembrolizumab	18	0	NA	NA	5
					Mismatch Repair–Deficient Noncolorectal Cancer	III,IV	Pembrolizumab	7	4	3 (2.33–3.03)	NR	5.25
KEYNOTE-006 60	2015	NEJM	Ⅲ	1-st line+	Melanoma	III,IV	Pembrolizumab 10 mg/kg, every 2 weeks	279	94	3.07(1.07–7.07)	8.37(1.4+–8.37)	10
							Pembrolizumab 10 mg/kg, every 3weeks	277	91	3.04 (1.2-8.37)	NR (1.4+–8.2+)	10
KEYNOTE 012 61	2016	JCO	Ib	1-st line+	Head and Neck	III,IV	Pembrolizumab	132	24	2 (2 –11)	NR	7.9
KEYNOTE 012 62	2016	Lancet oncology	Ib	1-st line+	Stomach or gastro-oesophageal junction	III,IV	Pembrolizumab	39	8	2(1.63–2)	10(6–NR)	7.9
KEYNOTE 012 63	2016	Lancet oncology	Ib	1-st line+	Head and Neck	III,IV	Pembrolizumab	60	8	2(1.75–4.25)	13.25 (3.25–NR)	9
KEYNOTE 028 64	2017	Lancet oncology	Ib	1-st line+	Malignant pleural mesothelioma	III,IV	Pembrolizumab	25	5	1.9 (1.7–3.8)	12.0 (3.7–NR)	10.8
KEYNOTE 045 65	2017	NEJM	Ⅲ	2-nd line	Urothelial	III,IV	Pembrolizumab	270	57	2.1 (1.4–6.3)	NR (1.6+–15.6+)	10
Bauml J et al 66	2017	JCO	Ⅱ	2-nd line+	Head-and-neck	III,IV	Pembrolizumab	171	28	2 (2–5)	8(2+–12+ )	14
CheckMate 142 67	2017	Lancet oncology	II	2-nd line+	Colorectal	III,IV	Nivolumab	74	23	2.8(1.38–3.15)	NR	12
CheckMate 275 68	2017	Lancet oncology	II	2-nd line+	Urothelial	III,IV	Nivolumab	265	52	1.87 (1.81–1.97)	NR (7.43–NR)	18.7
Doi T et al 69	2018	JCO	I	1-st line+	Esophagus or gastroesophageal junction	III,IV	Pembrolizumab	23	7	4 (2–8 )	15 (6–26+)	14.1
KEYNOTE 028 70	2017	JCO	Ib	2-nd line+	Cervical cancer	III,IV	Pembrolizumab	24	4	1.9(1.7–8.2)	5.4 (4.1–7.5)	9
KEYNOTE 028 71	2017	JCO	Ib	1-st line+	Nasopharyngeal	III,IV	Pembrolizumab	27	7	1.9 (1.4–16.4 )	17.1 (4.8–22.1+ )	7
Lukas RV et al 72	2018	Journal of Neuro-Oncology	Ia	2-nd line+	Brain	III,IV	Atezolizumab	16	1	——	5.3	20
Petrylak DP et al 73	2018	JAMA oncology	I	1-st line+	Urothelial	III,IV	Atezolizumab	95	26	——	22.1(2.8–41.0 +)	19
Shimizu T et al 74	2016	Invest New Drugs	I	1-st line+	Solid tumors	III,IV	Pembrolizumab	10	2	1.47(1.37-1.53)	＞7.5	——
IMvigor211 75	2018	Lancet	Ⅲ	2-nd line	Urothelial	III,IV	Atezolizumab	467	62	——	21.7 (13.0–21.7)	37.8
Apolo AB et al 76	2017	JCO	Ib	1-st line+	Urothelial	III,IV	Avelumab	44	8	3.25(2.23–9.65 ),	NR	17.3
JAVELIN Gastric 300 77	2018	Annals of Oncology	Ⅲ	3-rd line	Gastric or gastro-oesophageal junction	III,IV	Avelumab	185	4	3.05 (1.43–4.4)	NR (1.4–5.5)	16.5
JAVELIN Solid Tumor 78	2018	Breast Cancer Res Treat	Ib	2-nd line+	Breast	III,IV	Avelumab	168	8	2.9(1.43–4.4)	NR (4.18–NE)	10.6
Massard C et al 79	2016	JCO	Ⅰ/II	1-st line+	Urothelial Bladder	III,IV	Durvalumab	61	13	1.56 (1. 4–4.03)	NR(1.03+–12.33+ )	10
Powles T et al 80	2017	JAMA oncology	Ⅰ/II	2-nd line+	Urothelial	III,IV	Durvalumab	191	34	1.41 (1.2–7.2)	NR(0.9+–19.9+)	4.3
KEYNOTE 028 81	2017	PLoS ONE	I	1-st line+	Colorectal	III,IV	Pembrolizumab	23	1	1.7	22.7	5.78
KEYNOTE 012 82	2017	Lancet Oncol	I	1-st line+	Urothelial	III,IV	Pembrolizumab	33	7	7.0(2.0–13.0)	10(4.0–22+)	5.3
SARC028 83	2017	Lancet Oncol	II	2-nd line+	Soft-tissue sarcoma or bone sarcoma	III,IV	Pembrolizumab	42 soft	7	——	8.23(1.85–21.58）	13
								42 bone	2	——	10.78(6.28–15.28)
KEYNOTE 041 84	2017	Cancer Chemother Pharmacol	I	1-st line+	Melanoma	III,IV	Pembrolizumab	42	12	3.08(3.0–6.0)	NR (4.25–9.25+)	22.9
KEYNOTE 086 85	2018	Annals of Oncology	II	2-nd line+	Breast	IV	Pembrolizumab	170	9	3.9 (1.9–8.1)	NR(1.2+–21.5+)	17.8
KEYNOTE 028 86	2018	Am J Clin Oncol	I	1-st line+	Salivary Gland	III,IV	Pembrolizumab	26	3	1.9 (1.6–2.1)	3.9(3.5–20.6)	20
KEYNOTE 040 87	2019	Lancet	III	2-nd line+	Head-and-neck	III,IV	Pembrolizumab	247	36	4.5(2.3–6.4)	18.4(5.8–18.4)	9.6
KEYNOTE 059 88	2018	JAMA Oncology	II	3-rd line	Gastric and gastroesophageal Junction	III,IV	Pembrolizumab	259	30	2.1(1.7–6.6)	8.4(1.6+–17.3+)	20
Giuseppe G et al 89	2018	Lancet Oncol	II	2-nd line+	Thymic	III,IV	Pembrolizumab	41	9	1.5(1.5–6.0)	22.4 (12.3–34.7)	20
KEYNOTE 028 90	2018	Ann Oncol	I	2-nd line+	Prostate	III,IV	Pembrolizumab	23	4	2.7(1.8–5.7)	13.5 (6.5–14.2)	5.8
KEYNOTE 028 91	2018	Clin Cancer Res	I	1-st line+	Breast	III,IV	Pembrolizumab	25	3	1.7 (1.7–1.9 )	12.0 (7.4–15.9)	20
KEYNOTE 061 92	2018	Lancet	III	2-nd line	Gastro-oesophageal junction	III,IV	Pembrolizumab	296	13	1.5(1.4–1.8)	18.0( 8.3–NE)	7.9
KEYNOTE 224 93	2018	Lancet Oncol	II	2-nd line+	Hepatocellular	III,IV	Pembrolizumab	104	18	2.1(2.1–4.1)	NR(3.1–14.6+)	9.7
NCT01375842 94	2016	J Clin Oncol	I	1-st line+	Renal Cell	III,IV	Atezolizumab	63	8	——	17.4 (7.6–26.9)	23.9
Jonathan ER et al 95	2016	Lancet	II	1-st line+	Urothelial	III,IV	Atezolizumab	310	45	2.1 (2.0–2.2)	NR (2.0–13.7)	12.3
Colevas AD et al 96	2018	Ann Oncol	I	1-st line+	Head-and-neck	III,IV	Atezolizumab	32	7	——	7.4(2.8–45.8)	23.9
KEYNOTE 010 97	2016	Lancet	II /Ⅲ	2-nd line+	Lung	III,IV	Pembrolizumab 2 mg/kg	344	62	2.25(2.25–4.5)	NR(4.2–10.5)	8.8
							Pembrolizumab 10 mg/kg	346	64	2.25(2.25–4.25)	NR(4.2–12.5)
KEYNOTE 028 98	2017	JCO	Ib	1-st line+	Endometrial	III,IV	Pembrolizumab	24	3	1.8(1.6–2.7)	NR	11
Leisha AE et al 99	2019	JAMA Oncol	I	2-nd line+	Breast	III,IV	Atezolizumab	116	11	——	21 (3–38+)	11.7
Abbreviations: NR, not reached; TTR, time to response; DOR, duration of response; 1-st line+, first-line or subsequent treatment;2-nd line+, second-line or subsequent treatment.
